# Supplementary material for: Using community health workers for facility and community based TB case finding: An evaluation in central Mozambique
Source: PLoS One. 2020 Jul 23;15(7):e0236262. doi: 10.1371/journal.pone.0236262 (PMC7377411; doi:10.1371/journal.pone.0236262)
Supplement: S1 File — (XLSX) [file pone.0236262.s001.xlsx]

## Sheet: Graph of Trends
											BASELINE				IMPLEMENTATION
B+ notifications		2014		2015				2016				2017				2018
		Q3	Q4	Q1	Q2	Q3	Q4	Q1	Q2	Q3	Q4	Q1	Q2	Q3	Q4	Q1	Q2	Q3	Q4
			1	2	3	4	5	6	7	8	9	10	11	12	13	14	15	16
Evaluation pop		501	351	370	518	493	566	528	599	582	637	508	551	581	832	645	573	883
Control pop		152	103	110	146	179	250	208	203	212	205	258	229	253	195	161	166	284
target															739.75	739.75	739.75	739.75
Prediction in eval pop															635.667	672.636	691.909	711.182		this is what you would expect in the EVALUATION population with the same trend, but without the project
Prediction in control pop															281.418	294.309	307.2	320.091		this is what you would expect in the CONTROL population with the same trend
											Baseline				Implementation
All Forms notifications		2014		2015				2016				2017				2018
		Q3	Q4	Q1	Q2	Q3	Q4	Q1	Q2	Q3	Q4	Q1	Q2	Q3	Q4	Q1	Q2	Q3	Q4
			1	2	3	4	5	6	7	8	9	10	11	12	13	14	15	16
Evaluation pop		929	824	801	1189	1102	1061	889	1078	1282	1409	1188	1314	1308	1503	1372	1321	1786
Control pop		198	147	202	206	254	357	291	331	433	554	554	575	565	442	408	401	626
target														1478	1477.75	1477.75	1477.75	1477.75
Prediction in eval pop															1400.44	1443.52	1486.6	1529.68		this is what you would expect in the EVALUATION population with the same trend, but without the project
Prediction in control pop															648.758	691.272	733.786	776.3		this is what you would expect in the CONTROL population with the same trend

## Sheet: Unadjusted Additionality
Table 1. Trends in Bacteriologically Confirmed and All Forms of TB Cases by Quarter and Calculated Unadjusted Additional Cases and Percent Change from Baseline
	Population	Historical Baseline Notifications				Implementation Period Notifications				Unadjusted additional cases	% change from baseline	Additional notifications target	Yield on treatment	Additional notifications / yield ratio
Quarter		Q4/16	Q1/17	Q2/17	Q3/17	Q4/17	Q1/18	Q2/18	Q3/18
Bacteriologically Confirmed TB Cases	Evaluation Pop.	637	508	551	581	832	645	573	883	656	0.288098	682	814	0.805897
Bacteriologically Confirmed TB Cases	Control Pop.	205	258	229	253	195	161	166	284	-139	-0.14709
										Difference (% Eval minus %Con) =	0.435188
All Forms of TB	Evaluation Pop.	1409	1188	1314	1308	1503	1372	1321	1786	763	0.146197	692	1508	0.505968
All Forms of TB	Control Pop.	554	554	575	565	442	408	401	626	-371	-0.165036
										Difference (%Eval minus %Con) =	0.311232

## Sheet: Adjusted Additionality
Table 2. Trends in Bacteriologically Confirmed and All Forms of TB Cases by Quarter and Calculated Adjusted Additional Cases and Percent Change from Baseline
	Population	3-Year Trend Adjusted Expected Notifications				Implementation Period Notifications				Adjusted additional cases	% Change from baseline	Additional notifications target	Yield on treatment	Additional notifications / yield ratio
Quarter		Q4/17	Q1/18	Q2/18	Q3/18	Q4/17	Q1/18	Q2/18	Q3/18
Bacteriologically Confirmed TB Cases	Evaluation Pop.	635.667	672.636	691.909	711.182	832	645	573	883	221.606	0.0817314	682	814	0.272243
Bacteriologically Confirmed TB Cases	Control Pop.	281.418	294.309	307.2	320.091	195	161	166	284	-397.018	-0.330018
										Difference (% Eval minus %Con) =	0.41175
All Forms of TB	Evaluation Pop.	1400.44	1443.52	1486.6	1529.68	1503	1372	1321	1786	121.76	0.0207773	692	1508	0.0807426
All Forms of TB	Control Pop.	648.758	691.272	733.786	776.3	442	408	401	626	-973.114	-0.34143
										Difference (%Eval minus %Con) =	0.362207
